# Supplementary material for: IL3RA-Targeting Antibody–Drug Conjugate BAY-943 with a Kinesin Spindle Protein Inhibitor Payload Shows Efficacy in Preclinical Models of Hematologic Malignancies
Source: Cancers (Basel). 2020 Nov 20;12(11):3464. doi: 10.3390/cancers12113464 (PMC7709048; doi:10.3390/cancers12113464)
Supplement: Supplementary file 1 [file cancers-12-03464-s001.zip]

Archive with 2 entries (2 files):
- Kirchhoff et al_Appendix B_Suppl figs and tables_201113.docx
- Kirchhoff et al_Appendix A_Suppl methods.docx
